# Supplementary material for: Effects of data transformation and model selection on feature importance in microbiome classification data
Source: Microbiome. 2025 Jan 4;13:2. doi: 10.1186/s40168-024-01996-6 (PMC11699698; doi:10.1186/s40168-024-01996-6)
Supplement: Supplementary file 2 — Additional file 2: Table S1. [file 40168_2024_1996_MOESM2_ESM.csv]

SOURCE	NR	DATASET	TARGET VARIABLE	N_cases	N_controls	FILTERING	COMMENT	ACCESSION	REFERENCE
curatedMetagenomicData	1	QinJ_2012	0 - control 1 - T2D	170	174			PRJNA42234	Qin, J., Li, Y., Cai, Z. et al. A metagenome-wide association study of gut microbiota in type 2 diabetes. Nature 490, 55–60 (2012)
	2	YuJ_2015	0 - control 1 - CRC	74	50			PRJEB10878	Yu, Jun et al. Metagenomic analysis of faecal microbiome as a tool towards targeted non-invasive biomarkers for colorectal cancer. Gut vol. 66,1 (2017)
	3	YachidaS_2019	0 - control 1 - CRC	258	251			PRJDB4176	Yachida, Shinichi et al. “Metagenomic and metabolomic analyses reveal distinct stage-specific phenotypes of the gut microbiota in colorectal cancer.” Nature medicine vol. 25,6 (2019): 968-976. doi:10.1038/s41591-019-0458-7
	4	VogtmannE_2016	0 - control 1 - CRC	52	52			ERR1293500	Vogtmann, E. et al. Colorectal cancer and the human gut microbiome: reproducibility with whole-genome shotgun sequencing. PLOS One 11, e0155362 (2016).
	5	WirbelJ_2018	0 - control 1 - CRC	60	65			PRJEB27928	Wirbel, J., Pyl, P.T., Kartal, E. et al. Meta-analysis of fecal metagenomes reveals global microbial signatures that are specific for colorectal cancer. Nat Med 25, 679–689 (2019). https://doi.org/10.1038/s41591-019-0406-6
	6	ZellerG_2014	0 - control 1 - CRC	53	61	study_condition %in% c("control", "CRC")		PRJEB6070	Zeller, G. et al. Potential of fecal microbiota for early-stage detection of colorectal cancer. Mol. Syst. Biol. 10, 766 (2014).
	7	ThomasAM_2019c	0 - control 1 - CRC	40	40		Only used in the Leave-One-Study-Out setting	DRA006684	Thomas AM, Manghi P, Asnicar F, et al. Metagenomic analysis of colorectal cancer datasets identifies cross-cohort microbial diagnostic signatures and a link with choline degradation. Nat Med. 2019;25(4):667–78.
	8	ThomasAM_2018b	0 - control 1 - CRC	32	28		Only used in the Leave-One-Study-Out setting	PRJEB27928
	9	ThomasAM_2018a	0 - control 1 - CRC	29	24	study_condition %in% c("control", "CRC")	Only used in the Leave-One-Study-Out setting	PRJNA447983
	10	HanniganGD_2017	0 - control 1 - CRC	27	28	study_condition %in% c("control", "CRC")	Only used in the Leave-One-Study-Out setting	PRJNA389927	Hannigan, Geoffrey D et al. “Diagnostic Potential and Interactive Dynamics of the Colorectal Cancer Virome.” mBio vol. 9,6 e02248-18. 20 Nov. 2018, doi:10.1128/mBio.02248-18
	11	GuptaA_2019	0 - control 1 - CRC	30	30		Only used in the Leave-One-Study-Out setting	PRJNA531273	Gupta, Ankit et al. “Association of Flavonifractor plautii, a Flavonoid-Degrading Bacterium, with the Gut Microbiome of Colorectal Cancer Patients in India.” mSystems vol. 4,6 e00438-19. 12 Nov. 2019, doi:10.1128/mSystems.00438-19
	12	FengQ_2015	0 - control 1 - CRC	46	61	study_condition %in% c("control", "CRC")	Only used in the Leave-One-Study-Out setting	PRJEB7774	Feng, Qiang et al. “Gut microbiome development along the colorectal adenoma-carcinoma sequence.” Nature communications vol. 6 6528. 11 Mar. 2015, doi:10.1038/ncomms7528
	13	RubelMA_2020	0 - control 1 - STH (parasites)	89	86			PRJNA547591	Rubel, M.A., Abbas, A., Taylor, L.J. et al. Lifestyle and the presence of helminths is associated with gut microbiome composition in Cameroonians. Genome Biol 21, 122 (2020). https://doi.org/10.1186/s13059-020-02020-4
	14	QinN_2014	0 - control 1 - cirrhosis	123	114			PRJEB6337	Qin, N., Yang, F., Li, A. et al. Alterations of the human gut microbiome in liver cirrhosis. Nature 513, 59–64 (2014)
	15	NielsenHB_2014	0 - control 1 - IBD	81	236	days_from_first_collection == 0		PRJEB1220	Nielsen, H. B. et al. Identification and assembly of genomes and genetic elements in complex metagenomic samples without using reference genomes. Nat. Biotechnol. 32, 822–828 (2014).
	16	NagySzakalD_2017	0 - control 1 - myalgic encephalomyelitis/chronic fatigue syndrome	50	50			PRJNA379741	Nagy-Szakal, D., Williams, B.L., Mishra, N. et al. Fecal metagenomic profiles in subgroups of patients with myalgic encephalomyelitis/chronic fatigue syndrome. Microbiome 5, 44 (2017). https://doi.org/10.1186/s40168-017-0261-y
	17	LiJ_2017	0 - pre-hypertension 1 - hypertension	99	56	study_condition %in% c("pre-hypertension", "hypertension")		PRJEB36820	Li, J., Zhao, F., Wang, Y. et al. Gut microbiota dysbiosis contributes to the development of hypertension. Microbiome 5, 14 (2017)
	18	JieZ_2017	0 - control 1 - atherosclerotic cardiovascular disease	214	171			PRJEB21528	Jie Z et al. The gut microbiome in atherosclerotic cardiovascular disease. Nat. Commun 8, 845 (2017)
	19	ZhuF_2020	0 - control 1 - schizophrenia	91	81			PRJEB29127	Zhu, F., Ju, Y., Wang, W. et al. Metagenome-wide association of gut microbiome features for schizophrenia. Nat Commun 11, 1612 (2020)
	20	LifeLinesDeep_2016	0 - control 1 - BMI > 30	136	999			*	Tigchelaar, Ettje F et al. “Cohort profile: LifeLines DEEP, a prospective, general population cohort study in the northern Netherlands: study design and baseline characteristics.” BMJ open vol. 5,8 e006772. 28 Aug. 2015, doi:10.1136/bmjopen-2014-006772	*Data sharing statement: Researchers can apply for data and biomaterial by submitting a proposal to the LifeLines Research Office (LLscience@umcg.nl). The LifeLines website provides information on the application process (http://www.lifelines.net).
	21	AsnicarF_2021	0 - control 1 - BMI > 30	160	937			PRJEB39223	Asnicar, Francesco et al. “Microbiome connections with host metabolism and habitual diet from 1,098 deeply phenotyped individuals.” Nature medicine vol. 27,2 (2021): 321-332. doi:10.1038/s41591-020-01183-8
	22	LiJ_2014	0 - control 1 - BMI > 30	59	189
	23	LeChatelierE_2013	0 - control 1 - BMI > 30	169	123			PRJEB4336	Le Chatelier, E. et al. Richness of human gut microbiome correlates with metabolic markers. Nature 500, 541–546 (2013).
Estonian Microbiome Cohort	24	BMI30_2022	0 - control 1 - BMI > 30	543	1966				Aasmets, O., Krigul, K.L., Lüll, K. et al. Gut metagenome associations with extensive digital health data in a volunteer-based Estonian microbiome cohort. Nat Commun 13, 869 (2022). https://doi.org/10.1038/s41467-022-28464-9
	25	Depression_2022	0 - control 1 - Depression	640	1889
	26	AB90_2022	0 - control 1 - AB used within 90 days	264	2245
	27	T2D_2022	0 - control 1 - T2D	118	2391
